# Supplementary material for: Multiple Interkingdom Horizontal Gene Transfers in Pyrenophora and Closely Related Species and Their Contributions to Phytopathogenic Lifestyles
Source: PLoS One. 2013 Mar 29;8(3):e60029. doi: 10.1371/journal.pone.0060029 (PMC3612039; doi:10.1371/journal.pone.0060029)
Supplement: Table S2 — The synteny of HGT genes in Pyrenophora and closely related species. Upstream gene of HGT, HGT genes and downstream gene of HGT in P. teres were used to compare with P. tritici-repentis and other closely related fungal recipients. If homologs of these genes located with seriation in other fungi, this HGT gene can be regarded as good synteny in recipients. (XLS) [file pone.0060029.s006.xls]

## Sheet: Sheet1
			Genomic	upstream gene	HGT gene	downstream gene	orientation
1	leucine-rich repeat protein	P. teres	NW_003526536.1	XM_003306890.1	XM_003306891.1	XM_003306892.1	forward
		P. tritici-repentis	NW_001939249.1	XM_001937084.1	XM_001937083.1	XM_001937082.1	reverse
2	methyltransferase MppJ	P. tritici-repentis	NW_001939264.1	XM_001942117.1	XM_001942118.1	XM_001942119.1	forward
3	beta-galactosidase	P. teres	NW_001884570.1	XM_001802699.1	XM_001802700.1	XM_001802701.1	forward
		P. tritici-repentis	NW_001939250.1	XM_001937808.1	XM_001937808.1	XM_001931564.1	reverse
4	UDP-glucosyltransferase	P. teres	NW_003522899.1	XM_003299922.1	XM_003299923.1	XM_003299924.1	forward
		P. tritici-repentis	NW_001939246.1	XM_001934373.1	XM_001934374.1	XM_001934375.1	forward
		Phaeosphaeria nodorum SN15	NW_001884555.1	XM_001795258.1	XM_001795257.1	XM_001795575.1	reverse
		Leptosphaeria maculans JN3	NW_003533856.1	XM_003837549.1	XM_003837547.1		reverse
5	GCN5-related N-acetyltransferase	P. teres	NW_003521049.1	XM_003296276.1	XM_003296277.1		forward
		P. tritici-repentis	NW_001939244.1	XM_001935735.1	XM_001935734.1		reverse
		Phaeosphaeria nodorum SN15	NW_001884587.1	XM_001805697.1	XM_001805699.1		forward
		Leptosphaeria maculans JN3	NW_003533850.1	XM_003836794.1	XM_003836803.1		forward
6	oxidoreductase, Gfo/Idh/MocA family	P. teres	NW_003525266.1	XM_003304229.1	XM_003304230.1	XM_003304231.1	forward
		P. tritici-repentis	NW_001939255.1	XM_001940364.1	XM_001940365.1	XM_001940367.1	forward
		Phaeosphaeria nodorum SN15	NW_001884565.1	XM_001800898.1	XM_001800899.1	XM_001800900.1	forward
		Leptosphaeria maculans JN3	NW_003533873.1	XM_003842329.1	XM_003842328.1	XM_003842323.1	reverse
7	enterochelin esterase-like enzyme	P. teres	NW_003525598.1	XM_003305008.1	XM_003305007.1	XM_003305006.1	reverse
		P. tritici-repentis	NW_001939244.1	XM_001930929.1	XM_001930930.1	XM_001931404.1	forward
		Phaeosphaeria nodorum SN15	NW_001884554.1	XM_001799321.1	XM_001794943.1	XM_001803125.1	reverse
		Leptosphaeria maculans JN3	NW_003533867.1	XM_003844641.1	XM_003839702.1	XM_003844632.1	reverse
8	N-acetylglucosaminyltransferase	P. teres	NW_003522981.1	XM_003300060.1	XM_003300061.1	XM_003300062.1	forward
		P. tritici-repentis	NW_001939252.1	XM_001938858.1	XM_001938859.1	XM_001938860.1	forward
9	succinylglutamate desuccinylase/aspartoacylase	P. teres	NW_003525612.1	XM_003305100.1	XM_003305101.1	XM_003305102.1	forward
		P. tritici-repentis	NW_001939256.1	XM_001940542.1	XM_001940543.1	XM_001940550.1	forward
		Phaeosphaeria nodorum SN15	NW_001884551.1	XM_001792527.1	XM_001792524.1	XM_001793031.1	reverse
		Leptosphaeria maculans JN3	NW_003533875.1	XM_003842946.1	XM_003842945.1	XM_003842944.1	reverse
10	5-formyltetrahydrofolate cyclo-ligase	P. teres	NW_003522558.1	XM_003299083.1	XM_003299084.1	XM_003299085.1	forward
		P. tritici-repentis	NW_001939250.1	XM_001937184.1	XM_001937186.1	XM_001937187.1	forward
		Phaeosphaeria nodorum SN15	NW_001884549.1	XM_001790765.1	XM_001791624.1	XM_001791625.1	forward
		Leptosphaeria maculans JN3	NW_003533874.1	XM_003838055.1	XM_003842824.1	XM_003842825.1	forward
11	NmrA family protein	P. teres	NW_003522841.1	XM_003299797.1	XM_003299798.1	XM_003299799.1	forward
		P. tritici-repentis	NW_001939247.1	XM_001935297.1	XM_001935298.1	XM_001935299.1	forward
12	glcG protein	P. teres	NW_003520891.1	XM_003296080.1	XM_003296081.1	XM_003296082.1	forward
		P. tritici-repentis	NW_001939247.1	XM_001935533.1	XM_001935532.1	XM_001935530.1	reverse
		Phaeosphaeria nodorum SN15	NW_001884574.1	XM_001803520.1	XM_001803515.1		reverse
		Leptosphaeria maculans JN3	NW_003533869.1	XM_003840978.1	XM_003840304.1	XM_003842599.1	reverse
13	xylanase A	P. teres	NW_003522677.1	XM_003299389.1	XM_003299390.1		forward
		P. tritici-repentis	NW_001939247.1	XM_001935148.1	XM_001935147.1		reverse
14	cyanophycinase	P. teres	NW_003525458.1	XM_003304643.1	XM_003304642.1	XM_003304641.1	reverse
		P. tritici-repentis	NW_001939251.1	XM_001942036.1	XM_001937966.1		reverse
15	alpha/beta hydrolase	P. teres	NW_003521584.1	XM_003297231.1	XM_003297232.1	XM_003297233.1	forward
		P. tritici-repentis	NW_001939244.1	XM_001931814.1		XM_001931815.1	forward
16	oxidoreductase	P. teres	NW_003525863.1	XM_003305570.1	XM_003305571.1	XM_003305572.1	forward
		Phaeosphaeria nodorum	NW_001884551.1	XM_001798236.1	XM_001793049.1	XM_001806449.1	reverse
		Leptosphaeria maculans JN3	NW_003533870.1	XM_003840956.1		XM_003840955.1	reverse
Note: Gi number with black font means that its synteny is not well conserved.
