# Supplementary material for: Multiple Interkingdom Horizontal Gene Transfers in Pyrenophora and Closely Related Species and Their Contributions to Phytopathogenic Lifestyles
Source: PLoS One. 2013 Mar 29;8(3):e60029. doi: 10.1371/journal.pone.0060029 (PMC3612039; doi:10.1371/journal.pone.0060029)
Supplement: Table S3 — Lists of 93 fungi used in the analyses. Species with red font means that they associate with plants in their lifestyles. (XLS) [file pone.0060029.s007.xls]

## Sheet: Sheet1
Ascomycota
	Pezizomycotina
		Ajellomyces capsulatus
		Ajellomyces dermatitidis
		Arthrobotrys oligospora ATCC 24927
		Arthroderma benhamiae CBS 112371
		Arthroderma gypseum CBS 118893
		Arthroderma otae CBS 113480
		Aspergillus clavatus NRRL 1
		Aspergillus flavus NRRL3357
		Aspergillus fumigatus
		Aspergillus nidulans FGSC A4
		Aspergillus niger CBS 513.88
		Aspergillus terreus NIH2624
		Botryotinia fuckeliana B05.10			With HGT gene
		Chaetomium globosum CBS 148.51
		Chaetomium thermophilum var. thermophilum DSM 1495
		Coccidioides immitis RS
		Coccidioides posadasii
		Cordyceps militaris CM01
		Fusarium oxysporum Fo5176			With HGT gene
		Gibberella zeae PH-1			With HGT gene
		Glomerella graminicola M1.001			With HGT gene
		Magnaporthe oryzae 70-15			With HGT gene
		Metarhizium acridum CQMa 102
		Metarhizium anisopliae ARSEF 23
		Myceliophthora thermophila ATCC 42464
		Nectria haematococca mpVI 77-13-4			With HGT gene
		Neosartorya fischeri NRRL 181
		Neurospora crassa OR74A
		Neurospora tetrasperma
		Paracoccidioides brasiliensis
		Paracoccidioides sp. 'lutzii' Pb01
		Penicillium chrysogenum Wisconsin 54-1255
		Penicillium marneffei ATCC 18224
		Phaeosphaeria nodorum SN15			With HGT gene
		Pyrenophora teres f. teres 0-1			With HGT gene
		Pyrenophora tritici-repentis Pt-1C-BFP			With HGT gene
		Sclerotinia sclerotiorum 1980 UF-70
		Talaromyces stipitatus ATCC 10500
		Thielavia terrestris NRRL 8126
		Trichoderma reesei QM6a
		Trichophyton equinum CBS 127.97
		Trichophyton rubrum CBS 118892
		Trichophyton tonsurans CBS 112818
		Trichophyton verrucosum HKI 0517
		Uncinocarpus reesii 1704
		Verticillium albo-atrum VaMs.102			With HGT gene
		Verticillium dahliae VdLs.17			With HGT gene
		Zymoseptoria tritici IPO323			With HGT gene
	Saccharomycotina
		Ashbya gossypii ATCC 10895
		Candida albicans
		Candida dubliniensis CD36
		Candida glabrata
		Candida tenuis ATCC 10573
		Candida tropicalis MYA-3404
		Clavispora lusitaniae ATCC 42720
		Debaryomyces hansenii CBS767
		Eremothecium cymbalariae DBVPG#7215
		Kluyveromyces lactis NRRL Y-1140
		Komagataella pastoris GS115
		Lachancea thermotolerans CBS 6340
		Lodderomyces elongisporus NRRL YB-4239
		Meyerozyma guilliermondii ATCC 6260
		Naumovozyma castellii CBS 4309
		Naumovozyma dairenensis CBS 421
		Ogataea parapolymorpha DL-1
		Saccharomyces cerevisiae
		Scheffersomyces stipitis CBS 6054
		Spathaspora passalidarum NRRL Y-27907
		Tetrapisispora phaffii CBS 4417
		Torulaspora delbrueckii CBS 1146
		Vanderwaltozyma polyspora DSM 70294
		Yarrowia lipolytica CLIB122
		Zygosaccharomyces rouxii CBS 732
	Schizosaccharomycetes
		Schizosaccharomyces japonicus yFS275
		Schizosaccharomyces pombe
Basidiomycota
		Coprinopsis cinerea okayama7#130
		Cryptococcus gattii WM276
		Cryptococcus neoformans
		Laccaria bicolor S238N-H82
		Malassezia globosa CBS 7966
		Melampsora larici-populina 98AG31
		Moniliophthora perniciosa FA553
		Postia placenta Mad-698-R
		Puccinia graminis f. sp. tritici CRL 75-36-700-3
		Rhodotorula glutinis ATCC 204091
		Schizophyllum commune H4-8
		Serpula lacrymans
		Ustilago maydis 521
Microsporidia
		Encephalitozoon cuniculi GB-M1
		Encephalitozoon hellem ATCC 50504
		Encephalitozoon intestinalis ATCC 50506
		Enterocytozoon bieneusi H348
		Nosema ceranae BRL01
